# Supplementary material for: Green Synthesis of Copper Oxide Nanoparticles from the Leaves of Aegle marmelos and Their Antimicrobial Activity and Photocatalytic Activities
Source: Molecules. 2023 Nov 9;28(22):7499. doi: 10.3390/molecules28227499 (PMC10673068; doi:10.3390/molecules28227499)
Supplement: Supplementary file 1 [file molecules-28-07499-s001.zip]

Archive with 1 entries (1 files):
- molecules-2632160-supplementary.pdf
